# Supplementary material for: Species, sex and geographic variation in chlamydial prevalence in abundant wild Australian parrots
Source: Sci Rep. 2020 Nov 24;10:20478. doi: 10.1038/s41598-020-77500-5 (PMC7686501; doi:10.1038/s41598-020-77500-5)
Supplement: Supplementary file 2 — Supplementary Information. [file 41598_2020_77500_MOESM2_ESM.xlsx]

## Sheet: no recaps
Supplementary Table S1 Sampling and chlamydial test data for all birds caught in this study
Sample ID	Bird ID	Species	Sex	Body mass (g)	Tarsus length (mm)	PCV (L/L)	Sampling Date	Sampling Time	Season	Fieldsite	DNA concentration (ng/µl)	Chlamydiales PCR results	C. psittaci PCR results	C. gallinacea PCR results	16SIG sequenced	ompA sequenced	Accession number	Chlamydial species	Seroprevalence results
5020	34478	P. elegans	m		21.8	0.571429	2017-04-12	16:20:00	Autumn	Meredith	11.76	neg							neg
5021	05551	C. galerita	f			0.533333	2017-04-29	13:00:00	Autumn	Meredith	10.25	neg							neg
5033	05552	C. galerita	m		29.5	0.608696	2017-04-29	13:00:00	Autumn	Meredith	4.41	neg							pos
5034	05553	C. galerita	f		30.8	0.6	2017-04-29	13:00:00	Autumn	Meredith	6.88	neg							neg
5036	34479	P. elegans	f	135	20.8	0.510638	2017-05-12	08:50:00	Autumn	Meredith	2.85	pos	neg	neg	Yes		MT356621	C. psittaci	neg
5010	34480	P. elegans	m	157	22		2017-05-12	08:50:00	Autumn	Meredith	0.93	neg							neg
5011	34482	P. elegans	m	154	21.6	0.583333	2017-05-13	09:45:00	Autumn	Meredith	32.85	neg							pos
5037	34483	P. elegans	m	154		0.574468	2017-05-15	09:50:00	Autumn	Meredith	10.59	neg							pos
5022	20901	E. roseicapillus	f	324	22.8	0.6	2017-05-16	15:45:00	Autumn	Meredith	12.74	neg							pos
5023	20902	E. roseicapillus	f	347	23.2	0.6	2017-05-18	09:30:00	Autumn	Meredith	89.42	pos	neg	neg					pos
5038	20903	E. roseicapillus	m	357			2017-05-18	09:30:00	Autumn	Meredith	3.28	pos	neg	neg					pos
5080	34485	P. elegans	m	157	21.5	0.526316	2017-05-18	09:30:00	Autumn	Meredith	27.58	neg							pos
5013	20905	E. roseicapillus	f	331		0.6	2017-05-22	15:50:00	Autumn	Meredith	10.3	neg							pos
5014	20906	E. roseicapillus	m	395		0.642857	2017-05-22	15:50:00	Autumn	Meredith	17.57	pos	neg	neg					pos
5039	34411	P. elegans	f	130	21.1	0.586957	2017-05-23	15:40:00	Autumn	Meredith	3.7	neg							pos
5040	34486	P. elegans	m	156		0.607143	2017-05-23	16:35:00	Autumn	Meredith	4.96	neg							pos
5024	20907	E. roseicapillus	m	354	22.2	0.645161	2017-05-26	08:55:00	Autumn	Meredith	4.99	neg							pos
5015	34487	P. elegans	m	162	21.5	0.371429	2017-05-26	10:40:00	Autumn	Meredith	4.65	pos	pos			Yes	MT875197	C. psittaci	pos
5041	31586	P. elegans	m	144	22.4		2017-05-31	16:00:00	Autumn	Meredith	12.73	pos	neg	neg
5042	34488	P. elegans	m	149	20.9		2017-05-31	10:25:00	Autumn	Meredith	2.04	neg							pos
5043	34489	P. elegans	m	147	21.9		2017-05-31	14:50:00	Autumn	Meredith	3.27	neg							neg
5044	34490	P. eximius	f	96	19.3		2017-05-31	16:55:00	Autumn	Meredith	1.77	neg	neg						pos
5045	34491	P. eximius	m	118	19.8		2017-05-31	16:55:00	Autumn	Meredith	1.63	neg
5016	20908	E. roseicapillus	f	334		0.590909	2017-06-01	16:35:00	Winter	Meredith	0.57	neg							neg
5017	34492	P. elegans	m	154	21.6		2017-06-14	15:35:00	Winter	Meredith	27.87	pos	neg	neg	Yes		n/a	inconclusive	neg
5046	34493	P. elegans	f	125		0.5	2017-06-14	15:35:00	Winter	Meredith	26.57	pos	neg	neg	Yes		MT356622	C. psittaci	neg
5018	05555	C. galerita	m	961	32.8	0.5625	2017-06-15	15:45:00	Winter	Meredith	1.49	pos	neg	neg					pos
5019	05556	C. galerita	m	905	29.7	0.613636	2017-06-21	15:35:00	Winter	Meredith	5.3	neg							pos
5047	34494	P. elegans	m	162	22.9		2017-06-21	14:10:00	Winter	Meredith	4.35	neg							neg
5026	20909	E. roseicapillus	m	350		0.6	2017-06-22	12:40:00	Winter	Meredith	15.69	pos	neg	neg	Yes		MT872005	C. psittaci	pos
5027	20910	E. roseicapillus	f	337	22.7	0.64	2017-06-22	12:40:00	Winter	Meredith	9.92	pos	pos			Yes	MT875198	C. psittaci	pos
5049	34495	P. elegans	m	143	21.6	0.571429	2017-06-22	12:15:00	Winter	Meredith	6.91	neg							pos
5050	34496	P. elegans	f	131	21.8		2017-06-22	15:05:00	Winter	Meredith	11.4	pos	neg	neg					neg
5028	34497	P. elegans	f	129	21.6	0.545455	2017-06-26	10:20:00	Winter	Meredith	16.57	neg							pos
5052	34498	P. elegans	m	151	21.7		2017-06-26	12:53:00	Winter	Meredith	17.08	pos	neg	neg	Yes		n/a	mixed Chlamydiales infection	neg
5053	34499	P. elegans	f	139	22.5	0.454545	2017-06-26	14:30:00	Winter	Meredith	2.27	neg	neg						pos
5054	34500	P. elegans	m	139	21.3	0.52381	2017-06-26	14:55:00	Winter	Meredith	9.16	pos	neg	neg					pos
5029	05557	C. galerita	m	880	28.2	0.555556	2017-06-27	09:55:00	Winter	Bellbrae	9.61	neg							neg
5055	15701	T. moluccanus	m	151	17.7	0.533333	2017-07-11	08:55:00	Winter	Bellbrae	4.45	neg
5056	15702	T. moluccanus	f	144	18.3		2017-07-11	08:55:00	Winter	Bellbrae	4.57	neg
5030	20911	E. roseicapillus	m	408	24.3	0.615385	2017-07-11	08:25:00	Winter	Bellbrae	9.45	neg							pos
5058	20912	E. roseicapillus	m	357	21.5	0.708333	2017-07-11	08:25:00	Winter	Bellbrae	5.97	pos	neg	neg					neg
5057	34502	P. elegans	m	157	21.3	0.555556	2017-07-11	10:05:00	Winter	Bellbrae	61.07	neg							neg
5081	34503	P. elegans	m	159	21.6	0.538462	2017-07-11	10:05:00	Winter	Bellbrae	10.4	neg							neg
5082	34504	P. elegans	f	126			2017-07-13	12:50:00	Winter	Meredith	8.52	neg							neg
5059	34505	P. elegans	f	142		0.560976	2017-07-14	09:00:00	Winter	Bellbrae	697.36	pos	neg	neg	Yes		MT356618	C. psittaci	neg
5083	34506	P. elegans	f	140	20.2	0.583333	2017-07-14	09:00:00	Winter	Bellbrae	31.97	pos	neg	neg	Yes		MT356620	C. psittaci	neg
5060	34507	P. elegans	f	119	21.1	0.527778	2017-07-14	10:15:00	Winter	Bellbrae	4.83	pos	neg	neg					neg
5061	34508	P. elegans	m	148	21.8	0.542857	2017-07-15	16:25:00	Winter	Meredith	16.57	neg							neg
5062	34510	P. elegans	m	134	20.2	0.565217	2017-07-17	09:30:00	Winter	Bellbrae	21.15	neg							neg
5063	34512	P. elegans	m	150	21.2	0.625	2017-07-17	10:20:00	Winter	Bellbrae	60.21	pos	neg	neg	Yes		MT356619	C. psittaci	neg
5084	34513	P. elegans	m	175	22.4	0.642857	2017-07-17	10:20:00	Winter	Bellbrae	9.63	neg							neg
5085	34514	P. elegans	f	132	20.6	0.6	2017-07-17	10:20:00	Winter	Bellbrae	8.96	neg
5065	34515	P. elegans	f	129	20.8		2017-07-17	10:20:00	Winter	Bellbrae	2.62	pos	neg	neg					neg
5086	34516	P. elegans	m	142	22.4		2017-07-17	11:15:00	Winter	Bellbrae	18.23	neg							neg
5087	34517	P. elegans	m	142	21.4		2017-07-17	11:15:00	Winter	Bellbrae	11.52	neg							neg
5088	34518	P. elegans	f		19.2	0.625	2017-08-22	16:05:00	Winter	Bellbrae	27.26	pos	neg	neg					neg
5089	34519	P. elegans	f	177		0.565217	2017-08-22		Winter	Bellbrae	18.36	pos	neg	neg					neg
5068	34520	P. elegans	m	152	21.7	0.5	2017-08-22	17:20:00	Winter	Bellbrae	157.38	pos	neg	neg	Yes		n/a	inconclusive	neg
5090	34521	P. elegans	f	128	22.1	0.590909	2017-08-23	09:30:00	Winter	Bellbrae	5.02	neg							neg
5069	34523	P. elegans	m	136	21.8	0.52	2017-09-06	15:55:00	Spring	Bellbrae	18.76	pos	neg	neg	Yes		n/a	inconclusive	neg
5092	34524	P. elegans	f	136	21.5	0.615385	2017-09-06	16:50:00	Spring	Bellbrae	4.59	neg	neg						neg
5094	20913	E. roseicapillus	m	373		0.571429	2017-09-13	15:10:00	Spring	Bellbrae	54.22	pos	neg	neg					pos
5072	20914	E. roseicapillus	f	320		0.6	2017-09-14	09:15:00	Spring	Bellbrae	13.17	neg							neg
5095	20915	E. roseicapillus	m	340		0.571429	2017-09-14	09:15:00	Spring	Bellbrae	2.96	neg							neg
5073	20916	E. roseicapillus	m	354	23.2	0.52381	2017-09-14	09:15:00	Spring	Bellbrae	2.98	neg							pos
5096	20917	E. roseicapillus	f	367		0.571429	2017-09-20	15:45:00	Spring	Bellbrae	59.68	pos	neg	neg	Yes		n/a	inconclusive	pos
5097	20918	E. roseicapillus	f	348		0.551724	2017-09-20	15:45:00	Spring	Bellbrae	88.98	pos	neg	neg					pos
5074	20919	E. roseicapillus	m	387		0.62963	2017-09-20	16:30:00	Spring	Bellbrae	4.81	pos	neg	neg
5075	20920	E. roseicapillus	f	377		0.538462	2017-09-20	16:30:00	Spring	Bellbrae	6.08	pos	neg	neg					pos
5098	20921	E. roseicapillus	m	384		0.545455	2017-09-20	17:10:00	Spring	Bellbrae	251.82	pos	neg	neg					pos
5099	20922	E. roseicapillus	m	363		0.555556	2017-09-21	12:15:00	Spring	Meredith	37.1	pos	neg	neg					pos
5076	20923	E. roseicapillus	m	375		0.5625	2017-09-22	16:50:00	Spring	Bellbrae	87.24	neg							pos
5077	20924	E. roseicapillus	f	351		0.633333	2017-09-26	07:40:00	Spring	Bellbrae	3.65	neg							pos
5078	20925	E. roseicapillus	f	376		0.571429	2017-09-26	09:05:00	Spring	Bellbrae	22.69	pos	neg	neg
5079	05558	C. galerita	m	932		0.545455	2017-09-27	13:25:00	Spring	Meredith	73.16	neg							neg
5103	20926	E. roseicapillus	m	330		0.565217	2017-09-28	11:00:00	Spring	Bellbrae	21.24	neg	neg	neg					neg
5104	20927	E. roseicapillus	f	320		0.6	2017-09-28	17:05:00	Spring	Bellbrae	52.85	pos	pos	neg				C. psittaci	neg
5102	34526	P. elegans	m	119	20.3	0.59375	2017-09-28	10:35:00	Spring	Bellbrae	107.99	pos	neg	neg	Yes		MT872000	C. psittaci	neg
5105	34527	P. elegans	f	149	20.8	0.6	2017-09-28	18:00:00	Spring	Bellbrae	6.34	neg							neg
5106	20928	E. roseicapillus	m	376		0.576923	2017-09-29	16:00:00	Spring	Bellbrae	149.77	neg
5107	20929	E. roseicapillus	f	344		0.578947	2017-10-16	08:15:00	Spring	Bellbrae	72.76	pos		pos		Yes	MN114672	C. gallinacea	pos
5108	22700	N. chrysostoma	m	43	13.5	0.52381	2017-10-17	09:25:00	Spring	Bellbrae	0.11	neg
5109	22601	P. haematonotus	m	60	15.2	0.681818	2017-10-18	18:30:00	Spring	Bellbrae	4.74	neg							neg
5110	22602	N. chrysostoma	m	45		0.65	2017-10-18	18:30:00	Spring	Bellbrae	2.08	neg							neg
5111	22603	N. chrysostoma	m	39			2017-10-18	19:05:00	Spring	Bellbrae	0.21	neg							neg
5113	22604	N. chrysostoma	m	43	14.6	0.6	2017-10-20	07:30:00	Spring	Bellbrae	0.57	neg							neg
5114	22605	N. chrysostoma	m	47		0.6	2017-10-20	07:30:00	Spring	Bellbrae	0.45	neg							neg
5116	22606	N. chrysostoma	f	48	16.3	0.5625	2017-10-20	08:35:00	Spring	Bellbrae	-0.36	neg							neg
5117	22607	N. chrysostoma	f	39	14.4	0.625	2017-10-20	10:50:00	Spring	Bellbrae	0.15	neg							neg
5115	34528	P. elegans	m	137	22.6	0.566667	2017-10-20	08:08:00	Spring	Bellbrae	11.38	pos	neg	neg	Yes		n/a	uncult. Chlamydiales	neg
5118	20930	E. roseicapillus	m	361		0.62963	2017-10-23	17:30:00	Spring	Bellbrae	20.55	neg							neg
5120	22609	N. chrysostoma	m	43	14.6	0.608696	2017-10-23	19:05:00	Spring	Bellbrae	1.54	neg							neg
5126		N. chrysostoma					2017-10-27		Spring	Bellbrae	3.55	neg
5122	22611	N. chrysostoma	m	44		0.6	2017-11-02	19:40:00	Spring	Bellbrae	0.53	neg
5124	5560	C. galerita	m	618		0.545455	2018-02-05	16:30:00	Summer	Meredith	79.84	pos	neg	neg					neg
5431	20931	E. roseicapillus	f	358	21.3	0.625	2018-02-21	09:00:00	Summer	Bellbrae	29.88	neg							pos
5432	20932	E. roseicapillus	f	333		0.541667	2018-02-21	18:10:00	Summer	Bellbrae	77.03	pos	neg	neg	Yes		n/a	inconclusive
5434	35372	P. elegans	m	134	19.6	0.518519	2018-02-22	17:33:00	Summer	Meredith	17.2	pos	neg	neg	Yes		n/a	inconclusive
5435	35373	P. elegans	m	153	22.7	0.56	2018-02-22	17:33:00	Summer	Meredith	340.49	pos	neg	neg					neg
5436	35374	P. elegans	f	113	19.1	0.5	2018-02-22	17:33:00	Summer	Meredith	33.29	pos	neg	neg	Yes		n/a	mixed Chlamydiales infection	neg
5438	35375	P. elegans	m	154	22.6	0.545455	2018-03-06	18:30:00	Autumn	Meredith	107.49	neg
5439	35376	P. elegans	f	136	22.5	0.555556	2018-03-06	19:20:00	Autumn	Meredith	18.24	pos	neg	neg	Yes		n/a	mixed Chlamydiales infection	neg
5032	05561	C. galerita	m	946		0.571429	2018-06-11	09:25:00	Winter	Bellbrae	9.58	neg	neg						neg
5443	5562	C. galerita	m	796		0.529412	2018-06-11	09:25:00	Winter	Bellbrae	102.68	pos	neg	neg
5031	5563	C. galerita	m	937		0.555556	2018-06-11	09:25:00	Winter	Bellbrae	14.86	neg	neg
5448	5564	C. galerita	f	790		0.578947	2018-07-03	09:40:00	Winter	Bellbrae	42.97	pos	neg	neg					neg
5449	5565	C. galerita	f	788		0.608696	2018-07-16	09:50:00	Winter	Bellbrae	72.11	pos	neg	neg	Yes		n/a	inconclusive	neg
5451	5566	C. galerita	m	832		0.52381	2018-07-16	09:50:00	Winter	Bellbrae	67.05	pos	pos					C. psittaci	pos
5452	5567	C. galerita	f	754		0.516129	2018-07-16	09:50:00	Winter	Bellbrae	20.75	neg							pos
5450	no band	C. galerita	m	885		0.529412	2018-07-16	09:50:00	Winter	Bellbrae	129.62	neg
5453	5568	C. galerita	f	799		0.571429	2018-08-14	09:45:00	Winter	Bellbrae	60.26	neg							neg
5454	5569	C. galerita	m	857		0.571429	2018-08-14	09:45:00	Winter	Bellbrae	39.12	neg							neg
5455	5570	C. galerita	f	748		0.538462	2018-08-14	09:45:00	Winter	Bellbrae	97.45	pos	neg	neg	Yes		n/a	inconclusive	neg
5456	5571	C. galerita	m	825		0.56	2018-08-14	09:45:00	Winter	Bellbrae	126.15	neg
5730	35377	P. elegans	m	137	20.2	0.588235	2018-09-20	16:45:00	Spring	Bellbrae	22.8	pos	neg	neg					pos
5732	35378	P. elegans	m	136		0.6	2018-10-02	15:48:00	Spring	Bellbrae	5.17	neg
5733	22613	N. chrysostoma	m	42	13.7	0.615385	2018-10-26	18:20:00	Spring	Bellbrae	1.94	neg							neg
5734	22614	N. chrysostoma	m	42	14.7	0.558824	2018-10-26	18:47:00	Spring	Bellbrae	2.67	neg
5735	22615	N. chrysostoma	m	40			2018-10-31	17:35:00	Spring	Bellbrae	6.05	neg							neg
5736	22616	N. chrysostoma	m	45		0.608696	2018-10-31	19:05:00	Spring	Bellbrae	1.88	neg							neg
5737	22617	N. chrysostoma	f	53		0.588235	2018-10-31	19:05:00	Spring	Bellbrae	7.25	neg							pos
5035	34481	P. elegans	m	148	21.5		2017-05-12	10:10:00	Autumn	Meredith	1.81								pos
5012	34484	P. eximius	f	114	20.3	0.595745	2017-05-16	16:30:00	Autumn	Meredith	3.28								neg
5457	no band	C. galerita	f	760		0.5625	2018-08-14	09:45:00	Winter	Bellbrae	46.68	pos	neg	neg	Yes		MT889682	C. psittaci	neg
n/a	34501	P. elegans	f	139	21.6	0.571429	2017-07-11	10:05:00	Winter	Bellbrae	n/a	n/a	n/a	n/a					neg
5091	34522	P. elegans	f	119	19.5	0.571429	2017-09-06	15:55:00	Spring	Bellbrae	1.15								neg
5119	22608	N. chrysostoma	m	46	14.1	0.647059	2017-10-23	19:05:00	Spring	Bellbrae	0.22								neg
Recaptures
Sample ID	Bird ID	Species	Sex	Bodyweight	Tarsus	PCV	SamplingDate	Sampling Time	Season	Field site	DNA concentration (ng/µl)	Chlamydiales PCR results	C. psittaci PCR results	C. gallinacea PCR results	16SIG sequenced	ompA sequenced	Accession number	Chlamydial species	Seroprevalence results
5070	20911	E. roseicapillus	m	408	25.1	0.52	2017-09-06	16:50:00	Spring	Bellbrae	9.37	neg	neg						pos
5101	20912	E. roseicapillus	m	346		0.59	2017-09-22	17:40:00	Spring	Bellbrae	16.65	pos	neg	neg
5430	20912	E. roseicapillus	m	329	22.3	0.58	2018-02-21	09:00:00	Summer	Bellbrae	40.55	pos	neg	neg
5426	20913	E. roseicapillus	m	352			2018-01-17	19:55:00	Summer	Bellbrae	37.72	pos	neg	neg					pos
5427	20917	E. roseicapillus	f	340			2018-01-17	19:55:00	Summer	Bellbrae	8.32	neg	neg						pos
5433	20925	E. roseicapillus	f	343		0.58	2018-02-22	09:40:00	Summer	Bellbrae	21.95	pos	neg	neg
5429	20929	E. roseicapillus	f	349		0.6	2018-02-16	10:02:00	Summer	Bellbrae	173.24	pos	neg	neg	Yes		n/a	mixed Chlamydiales infection	pos
5222	31298	P. elegans	f	121	21.6	0.51	2016-12-08	12:55:00	Summer	Bellbrae	8.26	neg	neg
5141	31298	P. elegans	f	121		0.55	2017-11-17	19:45:00	Spring	Bellbrae	6.14	neg	neg						neg
5181	31396	P. eximius	f	111	20	0.56	2016-10-31	16:05:00	Spring	Bellbrae	1.31	neg	neg
5146	31396	P. eximius	f	124	20.3	0.58	2017-11-21	19:30:00	Spring	Bellbrae	41.39	pos	neg	neg	Yes		n/a	mixed Chlamydiales infection
5183	31397	P. eximius	m	105	21.2		2016-11-01	18:00:00	Spring	Meredith	1.94	neg	neg
5133	31397	P. eximius	m	103	20.5	0.56	2017-11-06	14:55:00	Spring	Meredith	5.71	neg	neg
5184	31398	P. eximius	f	119	21		2016-11-01	18:00:00	Spring	Meredith	17.71	neg	neg
5129	31398	P. eximius	f	115	20.6	0.6	2017-11-03	14:35:00	Spring	Meredith	3.04	neg	neg
5214	31437	P. elegans	f	138	20.3	0.55	2016-11-30	16:10:00	Spring	Meredith	9.34	neg	neg
5136	31437	P. elegans	f	132		0.55	2017-11-13	11:15:00	Spring	Meredith	6.42	neg	neg						neg
5179	31496	P. elegans	f			0.55	2016-10-28	18:50:00	Spring	Meredith	57.04	neg	neg
5130	31496	P. elegans	f	140	21.5	0.59	2017-11-03	15:45:00	Spring	Meredith	380.76	neg	neg						neg
5193	31583	P. elegans	m	153	22.2	0.52	2016-11-08	18:56:00	Spring	Meredith	73.77	neg	neg
5160	31583	P. elegans	m	120	21.1	0.56	2017-11-29	08:00:00	Spring	Meredith	6.16	neg	neg						neg
5196	31584	P. elegans	m	156	22.7		2016-11-09	08:50:00	Spring	Meredith	28.07	pos	neg	neg
5127	31584	P. elegans	m	153	21.7	0.52	2017-10-26	15:30:00	Spring	Meredith	38.55	pos	neg	neg	Yes		n/a	Parachlamydiaceae	neg
5195	31586	P. elegans	m	143	22		2016-11-09	19:20:00	Spring	Meredith	82.92	neg	neg
5217	34403	P. elegans	m	130	22.1		2016-12-02	12:55:00	Summer	Meredith	4.74	neg	neg
5137	34403	P. elegans	m	150		0.5	2017-11-13	12:30:00	Spring	Meredith	15.5	pos	neg	neg	Yes		MT889690	Parachlamydiaceae	neg
5218	34405	P. elegans	m	138	23.2	0.57	2016-12-03	11:50:00	Summer	Meredith	8.61	neg	neg
5135	34405	P. elegans	m	137		0.54	2017-11-12	11:50:00	Spring	Meredith	25.16	neg	neg						neg
5221	34411	P. elegans	f	126	20.7	0.57	2016-12-05	19:05:00	Summer	Meredith	4.03	neg	neg
5223	34412	P. elegans	m	129	22.1	0.59	2016-12-08	12:55:00	Summer	Bellbrae	35.83	neg	neg
5152	34412	P. elegans	m	132		0.59	2017-11-24	12:30:00	Spring	Bellbrae	18.42	pos	neg	neg					neg
5230	34423	P. elegans	f	134	20.9	0.62	2016-12-13	10:25:00	Summer	Meredith	113.79	pos	neg	neg	Yes		MT356624	uncultured bacterium
5149	34423	P. elegans	f	140	20.6	0.58	2017-11-23	10:15:00	Spring	Meredith	74.45	neg	neg						neg
5235	34429	P. elegans	m	139	21.9	0.55	2016-12-14	11:15:00	Summer	Meredith	6.63	neg	neg
5157	34429	P. elegans	m	129	21.9	0.5	2017-11-27	11:25:00	Spring	Meredith	18.03	neg	neg						neg
5437	34480	P. elegans	m	141		0.56	2018-03-06	17:50:00	Autumn	Meredith	58.34	neg	neg						neg
5051	34481	P. elegans	m		22.6	0.57	2017-06-26	11:10:00	Winter	Meredith	30.43	pos	neg		Yes		MT889721	C. psittaci	pos
n/a	34482	P. elegans	m	153		0.56	2017-05-26	10:40:00	Autumn	Meredith	n/a	n/a	n/a	n/a					pos
5071	34485	P. elegans	m	150	21.9	0.53	2017-09-07	10:25:00	Spring	Meredith	28.95	pos	neg	neg					pos
5048	34486	P. elegans	m				2017-06-21	15:10:00	Winter	Meredith	4.35	neg	neg						pos
5025	34489	P. elegans	m	154	22.5	0.57	2017-06-14	14:50:00	Winter	Meredith	18.63	neg	neg						neg
5731	34501	P. elegans	f	141	21.6	0.57	2018-09-20	17:55:00	Spring	Bellbrae	13.37	neg	neg						neg
5066	34505	P. elegans	f	127	21	0.58	2017-08-18	09:15:00	Winter	Bellbrae	16.45	pos	neg		Yes		MT889722	C. psittaci	neg
5112	34505	P. elegans	f	137		0.55	2017-10-18	19:14:00	Spring	Bellbrae	43.43	neg	neg						neg
5428	34506	P. elegans	f	130	21.4	0.53	2018-02-16	09:20:00	Summer	Bellbrae	32.5	neg	neg						neg
5093	34508	P. elegans	m	134	21.5	0.57	2017-09-07	08:40:00	Spring	Meredith	8.72	neg	neg						neg
5440	34508	P. elegans	m	142		0.55	2018-03-06	19:20:00	Autumn	Meredith	10.69	neg	neg						neg
5067	34510	P. elegans	m	131	20.8	0.56	2017-08-18	09:15:00	Winter	Bellbrae	10.04	pos	neg	neg					neg
5442	34510	P. elegans	m	123		0.57	2018-04-22	17:14:00	Autumn	Bellbrae	62.71	pos	neg	neg					neg
n/a	34511	P. elegans	f	122	20	0.54	2018-07-17	09:30:00	Winter	Bellbrae	n/a	n/a	n/a	n/a					neg
5445	34511	P. elegans	f	130	20.1	0.56	2018-06-26	10:35:00	Winter	Bellbrae	7.5	neg	neg						neg
5123	34516	P. elegans	m	146	21.7	0.6	2018-02-16	09:20:00	Summer	Bellbrae	34.8	pos	neg	neg	Yes		n/a	Chlamydia spp. (mixed infection)	neg
5100	34520	P. elegans	m	142	21.7	0.57	2017-09-22	16:00:00	Spring	Bellbrae	6.09	neg	neg						neg
5441	34520	P. elegans	m	150		0.53	2018-04-22	16:15:00	Autumn	Bellbrae	46.51	pos	neg	neg	Yes		n/a	mixed Chlamydiales infection	neg
5125	34522	P. elegans	f	197	20.1	0.56	2018-02-16	08:20:00	Summer	Bellbrae	8.95	neg	neg						neg
5444	34523	P. elegans	m	151	21.4	0.52	2018-06-26	10:35:00	Winter	Bellbrae	256.35	neg	neg						neg
5447	34524	P. elegans	f	170		0.52	2018-06-28	10:10:00	Winter	Bellbrae	10.17	neg	neg						neg
5446	34526	P. elegans	m	134		0.57	2018-06-28	10:10:00	Winter	Bellbrae	21.37	neg	neg						neg
